# Supplementary material for: Computational prediction and validation of C/D, H/ACA and Eh_U3 snoRNAs of Entamoeba histolytica
Source: BMC Genomics. 2012 Aug 14;13:390. doi: 10.1186/1471-2164-13-390 (PMC3542256; doi:10.1186/1471-2164-13-390)
Supplement: Additional file 4 — Table S1. Oligonucleotides used in this study. [file 1471-2164-13-390-S4.xlsx]

## Sheet: Sheet1
Table S1
Oligonucleotide name	Sequence (5’-3’)
ACA-Eh-SSU1315 F	CACAGATTGACATAAAGAATGTCTTATC
ACA-Eh-SSU1315 R	GATTATTTCCAAGCCCTATTAACACG
ACA-Eh-SSU626 F	GAAGAGTGTGTTTTGGTATTTGACG
ACA-Eh-SSU626 R	TGTTGCATAGTTCGTAGGATTGATAG
ACA-Eh-SSU526 F	GAATTACTAAGCAAATAATCTTCCACTAC
ACA-Eh-SSU526 R	ATTTATTCCACTTCACAAAAATGACAC
ACA-Eh-LSU3008 F	GAAGATAGTGATTAATGTCAAATATAATCC
ACA-Eh-LSU3008 R	TGTAGAGTAATACAATAAAATTTTATTCAAAG
ACA-Eh-LSU1343 F	GTCAAAGTTAGTGTTGCACATATGATG
ACA-Eh-LSU1343 R	CAATAACACAACTCCACCTTTGATG
ACA-Eh-LSU2288 F	ATATACCTTTCTCACTATATTATTGTAGCG
ACA-Eh-LSU2288 R	AGATATCGAATATTCATTATTCTTTCAAACC
ACA-Eh-SSU188 F	AGAGATGTACTTAGTATGGATAAC
ACA-Eh-SSU188 R	CAATGTAACATCAAATTGCCAATGAATGG
ACA-Eh-LSU2809 F	AGAACTAAAACAATCATCAACAAGAG
ACA-Eh-LSU2809 R	ACATAACAAATATTCAGAAATTGATTGTGAC
ACA-Eh-5.8S84 F	GTTTTGAGTTATTTTTGAAGATGATTG
ACA-Eh-5.8S84 R	TCCTTCAAGTCAAACTACAACCC
ACA-Eh-SSU1216 F	ATTATCTGTTTATCTATTGAATTATAAGGAAC
ACA-Eh-SSU1216 R	ATTTCAGACTGTTGTGACAATTTCTTC
EhACAOrph3 F	TATAATATGAAAAGATAATTGTGTTTGGAC
EhACAOrph3 R	GATTAAATAGTGTTCATTTATATTTACATAG
EhACAOrph6 F	CGACTATCATCATAAATGTTTTATAAAACAC
EhACAOrph6 R	TTGTCGTTAGGGATTTGTTGTCCC
EhACAOrph13 F	GCTAATGTTGATTTACAGGATGTTATTCG
EhACAOrph13 R	AGCTTCAACATCCGCGGCATCCG
EhACAOrph14 F	GTAAATGATGATAGTTCTGTGTCAGAAAC
EhACAOrph14 R	CAAAAAGCTATTTCACTAGTTATTGAATTGG
EhACAOrph15 F	GTGGAACAATAAAATGACTATTAGGTAGTG
EhACAOrph15R	CTTAAGAAAAATGAAACTTCTGTAGAATTAC
Me-Eh-SSU-G1296 F	TGTAATGATGAGATTTTACCATGCACC
Me-Eh-SSU-G1296 R	CAGACACCATAATCAACACAACTTATC
Me-Eh-SSU-A83 F	AAGATGATGACTAGACTTGGCAGTC
Me-Eh-SSU-A83 R	AATCAGAACCCTTTATCCTCATATTTATTC
Me-Eh-LSU-A3089 F	AGAAATGATGAAATAATACTCAGCTC
Me-Eh-LSU-A3089 R	AATCAGAAATCATATAGAAACTCATTC
Me-Eh-LSU-C2414 F	GTGAGGAATTGAAAGATAGGGAC
Me-Eh-LSU-C2414 R	TCTCAGTCAAATCAAAGATTTTTAAC
Me-Eh-SSU-G1535 F	AGTGACGATAAACCACAGACCTG
Me-Eh-SSU-G1535 R	CTAATTGGAGCCAGCTCTGTTATC
Me-Eh-5.8S-A92 F	ATGATGGAAGAATTAATTCAAATTTTAATG
Me-Eh-5.8S-A92 R	AGTAGTATTTAAAGGAAGGTTAGACC
Me-Eh-5.8S-U84 F	TATAATGATGATATAAAACAATAAATTATGACT
Me-Eh-5.8S-U84 R	CAGTGAATATCAAAAAATTGAAGAAAAG
Me-Eh-LSU-A228 F	ACATATGATGAATTTCTTGGAGAACTG
Me-Eh-LSU-A228 R	GTTCTTTGCAACATAATATAAATTGTC
Eh_U3 F	TAGACCGTACTCTTAGGATC
Eh_U3 R	ATAGTCAGACACCCTAAC
Note: “F” stands for forward primer and “R” stands for complementary reverse primer.
